# Supplementary material for: Phytochemicals from Leucas zeylanica Targeting Main Protease of SARS-CoV-2: Chemical Profiles, Molecular Docking, and Molecular Dynamics Simulations
Source: Biology (Basel). 2021 Aug 17;10(8):789. doi: 10.3390/biology10080789 (PMC8389631; doi:10.3390/biology10080789)
Supplement: Supplementary file 1 [file biology-10-00789-s001.zip]

Archive with 1 entries (1 files):
- biology-1275291-supplementary.pdf
